# Supplementary material for: Gut Microbiome in Chronic Coronary Syndrome Patients
Source: J Clin Med. 2021 Oct 29;10(21):5074. doi: 10.3390/jcm10215074 (PMC8584954; doi:10.3390/jcm10215074)
Supplement: Supplementary file 1 [file jcm-10-05074-s001.zip]

Archive with 1 entries (1 files):
- jcm-1385699 Supplementary materials .pdf
